# Supplementary material for: Fluorescent and Catalytic Properties of a 2D Lamellar Zn Metal–Organic Framework with sql Network Structure
Source: Molecules. 2023 Aug 30;28(17):6357. doi: 10.3390/molecules28176357 (PMC10488886; doi:10.3390/molecules28176357)
Supplement: Supplementary file 1 [file molecules-28-06357-s001.zip]

Archive with 1 entries (1 files):
- molecules-2573275-supplementary.pdf
